# Supplementary material for: High-Frequency Irreversible Electroporation Alters Proteomic Profiles and Tropism of Small Tumor-Derived Extracellular Vesicles to Promote Immune Cell Infiltration
Source: Cells. 2025 Nov 13;14(22):1782. doi: 10.3390/cells14221782 (PMC12651280; doi:10.3390/cells14221782)
Supplement: Supplementary file 1 [file cells-14-01782-s001.zip]

Archive with 1 entries (1 files):
- cells-3950443-supplementary.pdf
